# Supplementary material for: Comparative Gut Microbiome Differences between High and Low Aortic Arch Calcification Score in Patients with Chronic Diseases
Source: Int J Mol Sci. 2023 Mar 16;24(6):5673. doi: 10.3390/ijms24065673 (PMC10059004; doi:10.3390/ijms24065673)
Supplement: Supplementary file 1 [file ijms-24-05673-s001.zip]

Archive with 1 entries (1 files):
- ijms-2226513-supplementary.pdf
